# Supplementary material for: Obstruction of the Hepatic Venous Flow Caused by Intravenous Leiomyomatosis
Source: Medicina (Kaunas). 2020 Dec 14;56(12):696. doi: 10.3390/medicina56120696 (PMC7764919; doi:10.3390/medicina56120696)
Supplement: Supplementary file 1 [file medicina-56-00696-s001.zip]

Archive with 2 entries (2 files):
- Videoclip 1.zip
- Videoclip 2.zip
